# Supplementary material for: Iminosugars counteract the downregulation of the interferon γ receptor by dengue virus
Source: Antiviral Res. 2019 Oct;170:104551. doi: 10.1016/j.antiviral.2019.104551 (PMC6891261; doi:10.1016/j.antiviral.2019.104551)
Supplement: Data Profile [file mmc4.xml]

<?xml version="1.0" encoding="UTF-8" standalone="no"?><data:data><datasets><author>joanna.miller@bioch.ox.ac.uk</author><type>0</type><dataset><value>1</value><reason>Data will be made available on request</reason><comments/></dataset></datasets></data:data>
